# Supplementary material for: Optimisation of a Greener-Approach for the Synthesis of Cyclodextrin-Based Nanosponges for the Solubility Enhancement of Domperidone, a BCS Class II Drug
Source: Pharmaceuticals (Basel). 2023 Apr 10;16(4):567. doi: 10.3390/ph16040567 (PMC10144918; doi:10.3390/ph16040567)
Supplement: Supplementary file 1 [file pharmaceuticals-16-00567-s001.zip]

Archive with 1 entries (1 files):
- pharmaceuticals-2276925-supplementary.pdf
